# Supplementary material for: TRIM26-mediated regulation of TRAF6 ubiquitination enhances host immune response during Toxoplasma gondii infection
Source: Cell Mol Life Sci. 2026 Feb 6;83(1):102. doi: 10.1007/s00018-026-06088-2 (PMC12891288; doi:10.1007/s00018-026-06088-2)
Supplement: Supplementary file 1 — (XLSX 11.0 KB) [file 18_2026_6088_MOESM1_ESM.xlsx]

## Sheet: Sheet1
Primers used for mRNA quantification
Primer	Sequence
β-Actin-F	5'-GGCTGTATTCCCCTCCATCG-3'
β-Actin-R	5'-ACATGGCATTGTTACCAACTGG-3'
Il12b-F	5'-ATGTGGAATGGCGTCTC-3'
Il12b-R	5'-CCAACTGCCGAGGAGAC-3'
Ifng-F	5'-TGCCAAGTTTGAGGTCAACAA-3'
Ifng-R	5'-GAATCCAGCCTCAGGAAGCG-3'
Tnfα-F	5'-CCTGTAGCCCACGTCGTAG-3'
Tnfα-R	5'-GGGTTGTACCTTGTCTACTCCC-3'
Trim26-F	5'-ATGGCAGTGTCAGCCCCCTTG-3'
Trim26-R	5'-CACGCCTTCTGCTGAGACCC-3'
Traf6-F	5'-ATGAGTCTGCTAAACTGTGAAAACAGC-3'
Traf6-R	5'-CACGAAGTACTGATGCAGGGGTA-3'
TgB1-F	5'-TGAGTATCTGTGCAACTTTGG-3'
TgB1-R	5'-CGAGAAGAGGTACACAGAGA-3'
